# Supplementary material for: The Development and Evaluation of Reagentless Glucose Biosensors Using Dendritic Gold Nanostructures as a Promising Sensing Platform
Source: Biosensors (Basel). 2023 Jul 13;13(7):727. doi: 10.3390/bios13070727 (PMC10377297; doi:10.3390/bios13070727)
Supplement: Supplementary file 1 [file biosensors-13-00727-s001.zip]

Archive with 1 entries (1 files):
- biosensors-2457535-supplementary.pdf
